# Supplementary material for: Wearable Capacitive Pressure Sensor for Contact and Non-Contact Sensing and Pulse Waveform Monitoring
Source: Molecules. 2022 Oct 13;27(20):6872. doi: 10.3390/molecules27206872 (PMC9608491; doi:10.3390/molecules27206872)
Supplement: Supplementary file 1 [file molecules-27-06872-s001.zip]

Archive with 1 entries (1 files):
- molecules-1902137-supplementary.pdf
